# Supplementary material for: ATM Pathway Is Essential for HPV–Positive Human Cervical Cancer-Derived Cell Lines Viability and Proliferation
Source: Pathogens. 2022 Jun 1;11(6):637. doi: 10.3390/pathogens11060637 (PMC9228918; doi:10.3390/pathogens11060637)
Supplement: Supplementary file 1 [file pathogens-11-00637-s001.zip]

Archive with 1 entries (1 files):
- pathogens-1715849-supplementary.pdf
